# Supplementary material for: The relationship between auditory steady-state response and behavioural audiometry in hearing estimation for infants: a meta-analysis
Source: Syst Rev. 2025 Dec 3;15:2. doi: 10.1186/s13643-025-03003-x (PMC12781307; doi:10.1186/s13643-025-03003-x)
Supplement: Supplementary file 2 — Supplementary Material 2. [file 13643_2025_3003_MOESM2_ESM.csv]

Study	Grp	Freq	M	S	N
Casey & Small (2014)	NH	500	22	6.3	10
Casey & Small (2014)	NH	1000	17.5	9.6	4
Casey & Small (2014)	NH	2000	14.5	11.3	11
Casey & Small (2014)	NH	4000	19.1	16.2	9
Luts et al. (2004)	HI	500	4	14	5
Luts et al. (2004)	HI	1000	4	11	11
Luts et al. (2004)	HI	2000	-2	14	10
Luts et al. (2004)	HI	4000	-1	13	8
Núñez-Batalla et al. (2016)	Comb	500	2.2	14.4	67
Núñez-Batalla et al. (2016)	Comb	1000	3.3	15.8	67
Núñez-Batalla et al. (2016)	Comb	2000	3.7	14.4	68
Núñez-Batalla et al. (2016)	Comb	4000	3.2	15.3	67
Rance & Briggs (2002)	HI	500	6.3	9.2	160
Rance & Briggs (2002)	HI	1000	5.5	7.2	232
Rance & Briggs (2002)	HI	2000	4	8.1	125
Rance & Briggs (2002)	HI	4000	3.4	11.1	131
Rance et al. (2005)	Comb	1000	6.7	12.1	506
Rance et al. (2005)	Comb	4000	14.9	15.1	842
Savio et al. (2006)	Comb	500	15	13	96
Savio et al. (2006)	Comb	1000	15	13	96
Savio et al. (2006)	Comb	2000	13	14	96
Savio et al. (2006)	Comb	4000	13	15	96
Venail et al. (2015)	HI	500	4.1	11.3	32
Venail et al. (2015)	HI	1000	1.8	9.2	32
Venail et al. (2015)	HI	2000	3.8	8.3	32
Venail et al. (2015)	HI	4000	0.5	12.4	32
